# Supplementary material for: Induction of polyploidy by nuclear fusion mechanism upon decreased expression of the nuclear envelope protein LAP2β in the human osteosarcoma cell line U2OS
Source: Mol Cytogenet. 2014 Jan 28;7:9. doi: 10.1186/1755-8166-7-9 (PMC3926685; doi:10.1186/1755-8166-7-9)
Supplement: Additional file 4: Table S1 — A complete list of significantly up and down regulated genes in LAP2β KD U2OS cells. Microarray analysis was used to compare relative transcript levels between LAP2β KD clones and scrambled U2OS cells as described in material and methods. The table lists 342 genes that were up or down regulated at least 2 fold in both KD clones. Data is provided as fold change in gene expression, relative to scrambled control. Table S2. List of functional groups and genes related to cell fusion in LAP2β KD U2OS cells. Bioinformatic analyses were performed using ‘Ingenuity’ and ‘DAVID’ algorithms. [file 1755-8166-7-9-S4.xls]

## Sheet: S1
GenBank	symbol	name	chromosome locus	KD1 vs. Scrambled (log2 ratio)	KD2 vs. Scrambled (log2 ratio)	KD1 vs. Scrambled Fold Change	KD2 vs. Scrambled Fold Change
NM_000794	DRD1	dopamine receptor D1	5q35.1	2.82987	2.65761	7.11011	6.30986
NM_002167	ID3	inhibitor of DNA binding 3, dominant negative helix-loop-helix protein	1p36.13-p36.12	2.10692	2.96588	4.3077	7.81304
NM_003494	DYSF	dysferlin, limb girdle muscular dystrophy 2B (autosomal recessive)	2p13.3-p13.1	2.0722	1.21449	4.20526	2.32058
NM_022369	STRA6	stimulated by retinoic acid gene 6 homolog (mouse)	15q24.1	2.0055	1.26217	4.01528	2.39856
NM_017938	FAM70A	family with sequence similarity 70, member A	Xq24	1.90887	1.95227	3.75514	3.86983
NM_001878	CRABP2	cellular retinoic acid binding protein 2	1q21.3	1.90116	1.35801	3.73514	2.56332
NM_199242	UNC13D	unc-13 homolog D (C. elegans)	17q25.1	1.8638	1.35024	3.63966	2.54954
NM_000432	MYL2	myosin, light chain 2, regulatory, cardiac, slow	12q23-q24.3	1.83204	2.148	3.56041	4.43214
NM_144580	C1orf85	chromosome 1 open reading frame 85	1q22	1.80982	2.38906	3.50599	5.23816
NM_006745	SC4MOL	sterol-C4-methyl oxidase-like	4q32-q34	1.75562	1.84077	3.37671	3.58201
NM_145176	SLC2A12	solute carrier family 2 (facilitated glucose transporter), member 12	6q23.2	1.74904	1.82591	3.36134	3.54531
NM_016371	HSD17B7	hydroxysteroid (17-beta) dehydrogenase 7	1q23	1.6918	1.33853	3.2306	2.52893
NM_019035	PCDH18	protocadherin 18	4q31	1.66845	1.97374	3.17873	3.92786
NM_002373	MAP1A	microtubule-associated protein 1A	15q13-qter	1.65226	1.31224	3.14326	2.48327
NM_013974	DDAH2	dimethylarginine dimethylaminohydrolase 2	6p21.3	1.65204	1.62692	3.14277	3.08852
BC052236	C19orf21	chromosome 19 open reading frame 21	19p13.3	1.58758	1.4173	3.00546	2.67085
NM_003539	HIST1H4D	histone cluster 1, H4d	6p21.3	1.58713	1.63488	3.00451	3.10561
NM_001874	CPM	carboxypeptidase M	12q14.3	1.58141	1.27628	2.99261	2.42213
NM_020992	PDLIM1	PDZ and LIM domain 1 (elfin)	10q22-q26.3	1.56684	1.0076	2.96255	2.01057
NM_012340	NFATC2	nuclear factor of activated T-cells, cytoplasmic, calcineurin-dependent 2	20q13.2-q13.3	1.55419	1.54489	2.93669	2.91782
NM_001099652	GPR137C	G protein-coupled receptor 137C	14q22.1	1.51996	1.6363	2.86783	3.10868
NM_018492	PBK	PDZ binding kinase	8p21.2	1.48066	1.17691	2.79076	2.26093
NM_001299	CNN1	calponin 1, basic, smooth muscle	19p13.2-p13.1	1.46171	1.13211	2.75434	2.1918
NM_006690	MMP24	matrix metallopeptidase 24 (membrane-inserted)	20q11.2	1.45144	1.38315	2.73481	2.60837
NM_007115	TNFAIP6	tumor necrosis factor, alpha-induced protein 6	2q23.3	1.45028	1.77115	2.73261	3.41326
NM_032882	PNMA6A	paraneoplastic antigen like 6A	Xq28	1.4429	1.54799	2.71867	2.92409
NM_006088	TUBB2C	tubulin, beta 2C	9q34	1.426	1.21747	2.68702	2.32538
NM_001831	CLU	clusterin	8p21-p12	1.4193	1.191	2.67456	2.28311
NM_001635	AMPH	amphiphysin	7p14-p13	1.41016	1.40338	2.65767	2.64521
NM_014268	MAPRE2	microtubule-associated protein, RP		1.38875	1.3887	2.61852	2.61842
NM_000431	MVK	mevalonate kinase	12q24	1.37784	1.68436	2.59879	3.21397
NM_018176	LGI2	leucine-rich repeat LGI family, member 2	4p15.2	1.37144	1.53651	2.58729	2.90093
AF134159	C14orf1	chromosome 14 open reading frame 1	14q24.3	1.37021	1.20322	2.58508	2.30254
ENST00000333833	IGF2	insulin-like growth factor 2 (somatomedin A)	11p15.5	1.36769	1.29882	2.58058	2.46028
NM_017567	NAGK	N-acetylglucosamine kinase	2p13.3	1.36461	1.43241	2.57507	2.69896
NM_152562	CDCA2	cell division cycle associated 2	8p21.2	1.35534	1.06523	2.55857	2.09251
NM_003979	GPRC5A	G protein-coupled receptor, family C, group 5, member A	12p13-p12.3	1.34597	1.62598	2.54202	3.08651
NM_199127	GGTLC2	gamma-glutamyltransferase light chain 2	22q11.22	1.34532	1.20435	2.54086	2.30433
NM_001490	GCNT1	glucosaminyl (N-acetyl) transferase 1, core 2 (beta-1,6-N-acetylglucosaminyltransferase)	9q13	1.34386	1.63848	2.53829	3.11337
NM_002430	MN1	meningioma (disrupted in balanced translocation) 1	22q11|22q12.1	1.33797	1.32387	2.52795	2.50337
NM_173674	DCBLD1	discoidin, CUB and LCCL domain containing 1	6q22.2	1.3378	1.39153	2.52766	2.62356
NM_001098272	HMGCS1	3-hydroxy-3-methylglutaryl-Coenzyme A synthase 1 (soluble)	5p14-p13	1.33374	1.17552	2.52056	2.25874
NM_005345	HSPA1A	heat shock 70kDa protein 1A	6p21.3	1.33308	1.56154	2.51939	2.9517
NM_015493	KANK2	KN motif and ankyrin repeat domains 2	19p13.2	1.33166	1.1581	2.51693	2.23163
NM_006379	SEMA3C	sema domain, immunoglobulin domain (Ig), short basic domain, secreted, (semaphorin) 3C	7q21-q31	1.32435	2.3045	2.50419	4.93998
NM_001017420	ESCO2	establishment of cohesion 1 homolog 2 (S. cerevisiae)	8p21.1	1.32431	1.02319	2.50413	2.0324
NM_144665	SESN3	sestrin 3	11q21	1.31903	1.39144	2.49498	2.6234
NM_006579	EBP	emopamil binding protein (sterol isomerase)	Xp11.23-p11.22	1.30777	1.40627	2.47559	2.65051
NM_003548	HIST2H4A	histone cluster 2, H4a	1q21	1.29763	1.39832	2.45825	2.63594
NM_030625	TET1	tet oncogene 1	10q21	1.29752	1.6083	2.45806	3.04893
NM_015236	LPHN3	latrophilin 3	4q13.1	1.29699	1.76075	2.45715	3.38875
NM_001386	DPYSL2	dihydropyrimidinase-like 2	8p22-p21	1.28735	1.0184	2.4408	2.02567
NM_005978	S100A2	S100 calcium binding protein A2	1q21	1.28196	1.51873	2.4317	2.86539
NM_001039966	GPER	G protein-coupled estrogen receptor 1	7p22.3	1.27979	1.04325	2.42804	2.06086
ENST00000302079	C18orf58	chromosome 18 open reading frame 58	18p11.22	1.27598	1.79898	2.42164	3.47973
NM_207338	LCTL	lactase-like	15q22.31	1.27576	1.6365	2.42126	3.1091
NM_030955	ADAMTS12	ADAM metallopeptidase with thrombospondin type 1 motif, 12	5q35	1.27365	1.23851	2.41772	2.35954
NM_003955	SOCS3	suppressor of cytokine signaling 3	17q25.3	1.27029	1.28206	2.4121	2.43187
NM_006086	TUBB3	tubulin, beta 3	16q24.3	1.26699	1.11406	2.4066	2.16453
NM_003063	SLN	sarcolipin	11q22-q23	1.26397	1.29032	2.40156	2.44582
NM_017763	RNF43	ring finger protein 43	17q22	1.22475	1.76739	2.33714	3.40438
AF503509	C1orf32	chromosome 1 open reading frame 32	1q24.1	1.22473	1.24545	2.33711	2.37093
NM_020474	GALNT1	UDP-N-acetyl-alpha-D-galactosamine:polypeptide N-acetylgalactosaminyltransferase 1 (GalNAc-T1)	18q12.1	1.22398	1.42558	2.3359	2.68622
NM_014790	JAKMIP2	janus kinase and microtubule interacting protein 2	5q32	1.22368	1.05306	2.33542	2.07492
NM_000859	HMGCR	3-hydroxy-3-methylglutaryl-Coenzyme A reductase	5q13.3-q14	1.20088	1.04598	2.2988	2.06477
NM_003629	PIK3R3	phosphoinositide-3-kinase, regulatory subunit 3 (gamma)	1p34.1	1.18898	1.58786	2.27992	3.00604
NM_002398	MEIS1	Meis homeobox 1	2p14-p13	1.18293	1.26103	2.27038	2.39667
NM_006383	CIB2	calcium and integrin binding family member 2	15q24	1.1786	1.1709	2.26357	2.25152
NM_178229	IQGAP3	IQ motif containing GTPase activating protein 3	1q22-q23.1	1.17481	1.20672	2.25762	2.30812
NM_021623	PLEKHA2	pleckstrin homology domain containing, family A (phosphoinositide binding specific) member 2	8p11.23	1.1701	1.21539	2.25028	2.32203
NM_173485	TSHZ2	teashirt zinc finger homeobox 2	20q13.2	1.16522	1.05968	2.24268	2.08447
NM_005893	CCIN	calicin	9p13.3	1.16031	1.29769	2.23506	2.45835
NM_138780	SYTL5	synaptotagmin-like 5	Xp21.1	1.15052	1.00878	2.21995	2.01221
NM_005407	SALL2	sal-like 2 (Drosophila)	14q11.1-q12	1.13821	1.31187	2.20108	2.48263
NM_002317	LOX	lysyl oxidase	5q23.2	1.13189	1.13596	2.19146	2.19765
NM_013309	SLC30A4	solute carrier family 30 (zinc transporter), member 4	15q11.2-q21.3|15q21.1	1.1315	1.2998	2.19086	2.46194
NM_016609	SLC22A17	solute carrier family 22, member 17	14q11.2	1.12628	1.02245	2.18295	2.03137
NM_014585	SLC40A1	solute carrier family 40 (iron-regulated transporter), member 1	2q32	1.12415	1.32669	2.17972	2.50826
NM_138300	PYGO2	pygopus homolog 2 (Drosophila)	1q21.3	1.11057	1.11679	2.15931	2.16865
NM_005909	MAP1B	microtubule-associated protein 1B	5q13	1.10443	1.06777	2.15013	2.09619
NM_013231	FLRT2	fibronectin leucine rich transmembrane protein 2	14q24-q32	1.1002	1.01169	2.14385	2.01627
NM_021615	CHST6	carbohydrate (N-acetylglucosamine 6-O) sulfotransferase 6	16q22	1.09415	1.31079	2.13487	2.48077
NM_012140	SLC25A10	solute carrier family 25 (mitochondrial carrier; dicarboxylate transporter), member 10	17q25.3	1.09235	1.09975	2.13222	2.14317
NM_144599	NIPA1	non imprinted in Prader-Willi		1.08818	1.24582	2.12605	2.37153
NM_172366	FBXO16	F-box protein 16	8p21.1	1.08734	1.21196	2.12482	2.31652
NM_006965	ZNF24	zinc finger protein 24	18q12	1.08538	1.25617	2.12193	2.38861
NM_002245	KCNK1	potassium channel, subfamily K, member 1	1q42-q43	1.08446	1.15939	2.12058	2.23363
NM_002861	PCYT2	phosphate cytidylyltransferase 2, ethanolamine	17q25.3	1.07767	1.06159	2.11063	2.08724
NM_006009	TUBA1A	tubulin, alpha 1a	12q12-q14.3	1.0773	1.12518	2.11008	2.18129
NM_019106	SEPT3	septin 3	22q13.2	1.07426	1.86815	2.10564	3.65065
NM_006733	CENPI	centromere protein I	Xq22.1	1.0733	1.13749	2.10425	2.19998
NM_002716	PPP2R1B	protein phosphatase 2 (formerly 2A), regulatory subunit A, beta isoform	11q23.2	1.06089	1.30158	2.08623	2.46499
NM_006918	SC5DL	sterol-C5-desaturase (ERG3 delta-5-desaturase homolog, S. cerevisiae)-like	11q23.3	1.05059	1.32655	2.07138	2.50803
NM_002273	KRT8	keratin 8	12q13	1.04813	1.24971	2.06785	2.37794
NM_005346	HSPA1B	heat shock 70kDa protein 1B	6p21.3	1.0448	1.21	2.06308	2.31337
NM_000197	HSD17B3	hydroxysteroid (17-beta) dehydrogenase 3	9q22	1.04127	2.46565	2.05805	5.52375
NM_032772	ZNF503	zinc finger protein 503	10q22.2	1.03794	1.44924	2.05329	2.73064
NM_152553	RNF217	ring finger protein 217	6q22.31	1.03117	1.69381	2.04369	3.23511
NM_007221	PMF1	polyamine-modulated factor 1	1q12	1.03045	1.38443	2.04266	2.6107
NM_032047	B3GNT5	UDP-GlcNAc:betaGal beta-1,3-N-acetylglucosaminyltransferase 5	3q28	1.02615	1.92946	2.03658	3.80914
NM_004052	BNIP3	BCL2		1.0253	1.20136	2.03538	2.29956
NM_005896	IDH1	isocitrate dehydrogenase 1 (NADP+), soluble	2q33.3	1.02075	1.04136	2.02897	2.05817
NM_002998	SDC2	syndecan 2	8q22-q23	1.02042	1.08569	2.02852	2.12239
NM_145307	RTKN2	rhotekin 2	10q21.2	1.01923	1.12089	2.02684	2.17482
NM_020724	RNF150	ring finger protein 150	4q31.21	1.00906	1.03531	2.0126	2.04955
NM_001014380	KATNAL1	katanin p60 subunit A-like 1	13q12.3	1.00559	1.02448	2.00776	2.03423
NM_152313	SLC36A4	solute carrier family 36 (proton		1.00308	1.26547	2.00427	2.40406
NM_001099404	SCN5A	sodium channel, voltage-gated, type V, alpha subunit	3p21	-1.0017	-1.06802	-1.0017	-1.06802
NM_012463	ATP6V0A2	ATPase, H+ transporting, lysosomal V0 subunit a2	12q24.31	-1.00449	-1.09326	-1.00449	-1.09326
NM_000819	GART	phosphoribosylglycinamide formyltransferase/ synthetase, phosphoribosylaminoimidazole synthetase	21q22.1|21q22.11	-1.00827	-1.07257	-1.00827	-1.07257
NM_000747	CHRNB1	cholinergic receptor, nicotinic, beta 1 (muscle)	17p13.1	-1.00859	-1.39669	-1.00859	-1.39669
NR_000021	SNORD32A	small nucleolar RNA, C	D box 32A	-1.00908	-1.29503	-1.00908	-1.29503
NM_003972	BTAF1	BTAF1 RNA polymerase II, B-TFIID transcription factor-associated, 170kDa (Mot1 homolog, S. cerevisiae)	10q22-q23	-1.00978	-1.18402	-1.00978	-1.18402
NM_002298	LCP1	lymphocyte cytosolic protein 1 (L-plastin)	13q14.3	-1.0098	-1.35011	-1.0098	-1.35011
NM_000090	COL3A1	collagen, type III, alpha 1 (Ehlers-Danlos syndrome type IV, autosomal dominant)	2q31	-1.00988	-2.40583	-1.00988	-2.40583
NM_002194	INPP1	inositol polyphosphate-1-phosphatase	2q32	-1.01382	-1.05589	-1.01382	-1.05589
AY277594	C1orf79	chromosome 1 open reading frame 79	1p35.3	-1.01529	-1.18458	-1.01529	-1.18458
NM_022362	MMS19	MMS19 nucleotide excision repair homolog (S. cerevisiae)	10q24-q25	-1.01599	-1.04607	-1.01599	-1.04607
NM_001040167	LFNG	LFNG O-fucosylpeptide 3-beta-N-acetylglucosaminyltransferase	7p22.2	-1.01799	-1.25665	-1.01799	-1.25665
NM_003045	SLC7A1	solute carrier family 7 (cationic amino acid transporter, y+ system), member 1	13q12-q14	-1.01843	-1.27028	-1.01843	-1.27028
BC039586	KIAA1704	KIAA1704	13q13-q14	-1.02563	-1.10075	-1.02563	-1.10075
NM_014388	C1orf107	chromosome 1 open reading frame 107	1q32.2	-1.02629	-1.34293	-1.02629	-1.34293
NM_019591	ZNF26	zinc finger protein 26	12q24.33	-1.02783	-1.25191	-1.02783	-1.25191
NM_201400	FAM86A	family with sequence similarity 86, member A	16p13.3	-1.0291	-1.13619	-1.0291	-1.13619
NM_002508	NID1	nidogen 1	1q43	-1.04138	-1.44422	-1.04138	-1.44422
NM_002899	RBP1	retinol binding protein 1, cellular	3q23	-1.04221	-1.08957	-1.04221	-1.08957
NM_005252	FOS	v-fos FBJ murine osteosarcoma viral oncogene homolog	14q24.3	-1.04233	-1.02574	-1.04233	-1.02574
ENST00000357046	NBPF5	neuroblastoma breakpoint family, member 5	1p13.3	-1.04321	-1.23432	-1.04321	-1.23432
NM_005640	TAF4B	TAF4b RNA polymerase II, TATA box binding protein (TBP)-associated factor, 105kDa	18q11.2	-1.04547	-1.32243	-1.04547	-1.32243
NM_004054	C3AR1	complement component 3a receptor 1	12p13.31	-1.04691	-1.03577	-1.04691	-1.03577
NM_003954	MAP3K14	mitogen-activated protein kinase kinase kinase 14	17q21	-1.04777	-1.15987	-1.04777	-1.15987
NM_004468	FHL3	four and a half LIM domains 3	1p34	-1.04967	-1.0426	-1.04967	-1.0426
NM_000148	FUT1	fucosyltransferase 1 (galactoside 2-alpha-L-fucosyltransferase, H blood group)	19q13.3	-1.0503	-1.17879	-1.0503	-1.17879
NM_001384	DPH2	DPH2 homolog (S. cerevisiae)	1p34	-1.05465	-1.06014	-1.05465	-1.06014
NR_000020	SNORD33	small nucleolar RNA, C	D box 33	-1.06066	-1.06771	-1.06066	-1.06771
NM_153690	FAM43A	family with sequence similarity 43, member A	3q29	-1.06261	-1.13533	-1.06261	-1.13533
BC014647	dJ222E13.2	similar to CGI-96	22q13.2	-1.066	-1.45993	-1.066	-1.45993
NM_182898	CREB5	cAMP responsive element binding protein 5	7p15.1	-1.06732	-1.44154	-1.06732	-1.44154
NM_001945	HBEGF	heparin-binding EGF-like growth factor	5q23	-1.07055	-1.22058	-1.07055	-1.22058
NM_001034841	LOC162073	hypothetical protein LOC162073	16p12.3	-1.07133	-1.15771	-1.07133	-1.15771
NR_015366	LOC388796	hypothetical LOC388796	20q11.23	-1.07232	-1.07214	-1.07232	-1.07214
NM_003898	SYNJ2	synaptojanin 2	6q25.3	-1.074	-1.19686	-1.074	-1.19686
NM_005228	EGFR	epidermal growth factor receptor (erythroblastic leukemia viral (v-erb-b) oncogene homolog, avian)	7p12	-1.0742	-1.76689	-1.0742	-1.76689
NM_015221	DNMBP	dynamin binding protein	10q24.2	-1.0779	-1.27072	-1.0779	-1.27072
BC132694	LOC440905	hypothetical protein LOC440905	2q21.1	-1.07932	-1.03995	-1.07932	-1.03995
NM_001184	ATR	ataxia telangiectasia and Rad3 related	3q22-q24	-1.08383	-1.29547	-1.08383	-1.29547
NM_001004419	CLEC2D	C-type lectin domain family 2, member D	12p13	-1.08533	-1.15348	-1.08533	-1.15348
BC008781	C8orf32	chromosome 8 open reading frame 32	8q24.13	-1.09149	-1.2437	-1.09149	-1.2437
NM_024953	C12orf30	chromosome 12 open reading frame 30	12q24.13	-1.09407	-1.01526	-1.09407	-1.01526
NR_003494	FAM86B1	family with sequence similarity 86, member B1	8p23.1	-1.09559	-1.17934	-1.09559	-1.17934
NM_152621	SGMS2	sphingomyelin synthase 2	4q25	-1.10916	-1.02123	-1.10916	-1.02123
NR_002963	SNORA24	small nucleolar RNA, H	ACA box 24	-1.11649	-1.22307	-1.11649	-1.22307
NM_002658	PLAU	plasminogen activator, urokinase	10q24	-1.11739	-1.53403	-1.11739	-1.53403
NM_015350	LRRC8B	leucine rich repeat containing 8 family, member B	1p22.2	-1.1198	-1.17968	-1.1198	-1.17968
NM_016206	VGLL3	vestigial like 3 (Drosophila)	3p12.1	-1.12058	-1.1213	-1.12058	-1.1213
NM_001014445	NLE1	notchless homolog 1 (Drosophila)	17q12	-1.12068	-1.13527	-1.12068	-1.13527
NM_001012631	IL32	interleukin 32	16p13.3	-1.12666	-1.37704	-1.12666	-1.37704
NM_005950	MT1G	metallothionein 1G	16q13	-1.12843	-1.0675	-1.12843	-1.0675
NM_033625	RPL34	ribosomal protein L34	4q25	-1.13057	-1.02204	-1.13057	-1.02204
NM_032025	EIF2A	eukaryotic translation initiation factor 2A, 65kDa	3q25.1	-1.13336	-1.08238	-1.13336	-1.08238
NR_004397	SNORD1C	small nucleolar RNA, C	D box 1C	-1.13368	-1.23775	-1.13368	-1.23775
NM_002203	ITGA2	integrin, alpha 2 (CD49B, alpha 2 subunit of VLA-2 receptor)	5q23-q31	-1.1348	-1.69663	-1.1348	-1.69663
NM_006509	RELB	v-rel reticuloendotheliosis viral oncogene homolog B, nuclear factor of kappa light polypeptide gene enhancer in B-cells 3 (avian)	19q13.32	-1.13591	-1.49035	-1.13591	-1.49035
NM_024996	GFM1	G elongation factor, mitochondrial 1	3q25.1-q26.2	-1.13675	-1.03894	-1.13675	-1.03894
NM_213649	SFXN4	sideroflexin 4	10q26.11	-1.14747	-1.15148	-1.14747	-1.15148
NM_005644	TAF12	TAF12 RNA polymerase II, TATA box binding protein (TBP)-associated factor, 20kDa	1p35.3	-1.15104	-1.06972	-1.15104	-1.06972
XM_001726342	LOC100131211	similar to hCG1646803	2q32.2	-1.15322	-1.24024	-1.15322	-1.24024
NM_004419	DUSP5	dual specificity phosphatase 5	10q25	-1.15427	-1.33666	-1.15427	-1.33666
NM_015062	PPRC1	peroxisome proliferator-activated receptor gamma, coactivator-related 1	10q24.32	-1.15499	-1.02269	-1.15499	-1.02269
NM_003707	RUVBL1	RuvB-like 1 (E. coli)	3q21	-1.15513	-1.07705	-1.15513	-1.07705
NM_032026	TATDN1	TatD DNase domain containing 1	8q24.13	-1.15718	-1.30957	-1.15718	-1.30957
NM_198057	TSC22D3	TSC22 domain family, member 3	Xq22.3	-1.16299	-1.14487	-1.16299	-1.14487
NM_017596	KIF21B	kinesin family member 21B	1pter-q31.3	-1.16344	-1.30019	-1.16344	-1.30019
NM_145253	FAM100A	family with sequence similarity 100, member A	16p13.3	-1.16352	-1.31871	-1.16352	-1.31871
NR_000017	RPL7A	ribosomal protein L7a	9q34	-1.1683	-1.01807	-1.1683	-1.01807
NM_001080412	ZBTB38	zinc finger and BTB domain containing 38	3q23	-1.17086	-1.23003	-1.17086	-1.23003
NM_021187	CYP4F11	cytochrome P450, family 4, subfamily F, polypeptide 11	19p13.1	-1.17189	-1.2532	-1.17189	-1.2532
NM_022917	NOL6	nucleolar protein family 6 (RNA-associated)	9p13.3	-1.17332	-1.36057	-1.17332	-1.36057
NM_021994	ZNF277	zinc finger protein 277	7q31.1	-1.17446	-1.01689	-1.17446	-1.01689
NM_020158	EXOSC5	exosome component 5	19q13.1	-1.17467	-1.28099	-1.17467	-1.28099
NM_018324	OLAH	oleoyl-ACP hydrolase	10p13	-1.176	-1.12627	-1.176	-1.12627
BC038577	LOC151760	hypothetical LOC151760	3q13.13	-1.17859	-1.17992	-1.17859	-1.17992
NM_004556	NFKBIE	nuclear factor of kappa light polypeptide gene enhancer in B-cells inhibitor, epsilon	6p21.1	-1.17921	-1.30763	-1.17921	-1.30763
NM_145032	FBXL13	F-box and leucine-rich repeat protein 13	7q22.1	-1.17972	-1.24543	-1.17972	-1.24543
NR_003043	SNORD49B	small nucleolar RNA, C	D box 49B	-1.17987	-1.66471	-1.17987	-1.66471
NM_001432	EREG	epiregulin	4q13.3	-1.18354	-1.40982	-1.18354	-1.40982
NM_145312	ZNF485	zinc finger protein 485	10q11.21	-1.19635	-1.62483	-1.19635	-1.62483
ENST00000347911	RP11-167P23.2	XAGE-4 protein	Xp11.21	-1.19786	-1.45706	-1.19786	-1.45706
NM_015169	RRS1	RRS1 ribosome biogenesis regulator homolog (S. cerevisiae)	8q13.1	-1.19855	-1.30598	-1.19855	-1.30598
NM_145341	PDCD4	programmed cell death 4 (neoplastic transformation inhibitor)	10q24	-1.20264	-1.11427	-1.20264	-1.11427
NM_032494	ZC3H8	zinc finger CCCH-type containing 8	2q13	-1.2029	-1.07059	-1.2029	-1.07059
NM_001806	CEBPG	CCAAT		-1.20313	-1.30004	-1.20313	-1.30004
NM_014976	PDCD11	programmed cell death 11	10q24.33	-1.20365	-1.43525	-1.20365	-1.43525
NM_006985	NPIP	nuclear pore complex interacting protein	16p13-p11	-1.20743	-1.31711	-1.20743	-1.31711
NM_000071	CBS	cystathionine-beta-synthase	21q22.3	-1.21117	-1.41256	-1.21117	-1.41256
NM_018100	EFHC1	EF-hand domain (C-terminal) containing 1	6p12.3	-1.21303	-1.05961	-1.21303	-1.05961
NR_002907	SNORA73A	small nucleolar RNA, H	ACA box 73A	-1.21461	-1.33636	-1.21461	-1.33636
NM_000399	EGR2	early growth response 2 (Krox-20 homolog, Drosophila)	10q21.1	-1.21572	-1.17517	-1.21572	-1.17517
NM_000798	DRD5	dopamine receptor D5	4p16.1	-1.2252	-1.38766	-1.2252	-1.38766
NM_152536	FGD5	FYVE, RhoGEF and PH domain containing 5	3p24.3	-1.22899	-1.19368	-1.22899	-1.19368
NM_016619	PLAC8	placenta-specific 8	4q21.22	-1.23095	-1.70799	-1.23095	-1.70799
BC142985	C9orf52	chromosome 9 open reading frame 52	9p22.3	-1.23179	-1.01346	-1.23179	-1.01346
NM_015193	ARC	activity-regulated cytoskeleton-associated protein	8q24.3	-1.23617	-1.68332	-1.23617	-1.68332
NM_003680	YARS	tyrosyl-tRNA synthetase	1p35.1	-1.23917	-1.17674	-1.23917	-1.17674
NM_004577	PSPH	phosphoserine phosphatase	7p15.2-p15.1	-1.24214	-1.18686	-1.24214	-1.18686
NM_000983	RPL22	ribosomal protein L22	1p36.3-p36.2	-1.24642	-1.29987	-1.24642	-1.29987
NM_016612	SLC25A37	solute carrier family 25, member 37	8p21.2	-1.25062	-1.81634	-1.25062	-1.81634
NM_016445	PLEK2	pleckstrin 2	14q23.3	-1.25292	-1.23937	-1.25292	-1.23937
NM_001040409	MTHFD2	methylenetetrahydrofolate dehydrogenase (NADP+ dependent) 2, methenyltetrahydrofolate cyclohydrolase	2p13.1	-1.25477	-1.0701	-1.25477	-1.0701
NM_152637	METTL7B	methyltransferase like 7B	12q13.2	-1.26041	-1.16918	-1.26041	-1.16918
NM_001080479	RGNEF	Rho-guanine nucleotide exchange factor	5q13.2	-1.26335	-1.24835	-1.26335	-1.24835
NM_014157	CCDC113	coiled-coil domain containing 113	16q21	-1.26361	-1.22782	-1.26361	-1.22782
NM_080683	PTPN13	protein tyrosine phosphatase, non-receptor type 13 (APO-1		-1.26557	-1.18831	-1.26557	-1.18831
NM_201649	SLC6A9	solute carrier family 6 (neurotransmitter transporter, glycine), member 9	1p33	-1.26573	-1.19801	-1.26573	-1.19801
AK093281	C2orf14	chromosome 2 open reading frame 14	2q21.1	-1.26804	-1.20554	-1.26804	-1.20554
NM_001104647	SLC25A36	solute carrier family 25, member 36	3q23	-1.28198	-1.04978	-1.28198	-1.04978
NM_004741	NOLC1	nucleolar and coiled-body phosphoprotein 1	10q24.32	-1.28447	-1.4897	-1.28447	-1.4897
NM_001886	CRYBA4	crystallin, beta A4	22q11.2-q13.1|22q12.1	-1.2878	-1.2978	-1.2878	-1.2978
NM_014330	PPP1R15A	protein phosphatase 1, regulatory (inhibitor) subunit 15A	19q13.2	-1.28783	-1.04895	-1.28783	-1.04895
NM_003046	SLC7A2	solute carrier family 7 (cationic amino acid transporter, y+ system), member 2	8p22-p21.3	-1.29053	-1.71767	-1.29053	-1.71767
NR_002749	SNORD45A	small nucleolar RNA, C	D box 45A	-1.29544	-1.02728	-1.29544	-1.02728
NR_002748	SNORD45B	small nucleolar RNA, C	D box 45B	-1.29593	-1.19657	-1.29593	-1.19657
NM_020865	DHX36	DEAH (Asp-Glu-Ala-His) box polypeptide 36	---	-1.30362	-1.03264	-1.30362	-1.03264
NM_014062	NOB1	NIN1		-1.3067	-1.14849	-1.3067	-1.14849
NR_015377	LOC654433	hypothetical LOC654433	2q13	-1.30772	-1.29751	-1.30772	-1.29751
NR_003042	SNORD45C	small nucleolar RNA, C		-1.31119	-1.13329	-1.31119	-1.13329
NM_174981	A26B3	ANKRD26-like family B, member 3	21q11.2	-1.31133	-1.16925	-1.31133	-1.16925
NM_001085386	NF-E4	transcription factor NF-E4	7q22.1	-1.31758	-1.4192	-1.31758	-1.4192
AF495725	SLC25A37	solute carrier family 25, member 37	8p21.2	-1.31786	-1.46758	-1.31786	-1.46758
NM_002185	IL7R	interleukin 7 receptor	5p13	-1.33623	-1.14239	-1.33623	-1.14239
NM_018103	LRRC8D	leucine rich repeat containing 8 family, member D	1p22.2	-1.33803	-1.14885	-1.33803	-1.14885
AK093281	C2orf14	chromosome 2 open reading frame 14	2q21.1	-1.33933	-1.1425	-1.33933	-1.1425
ENST00000343105	LOC100131211	similar to hCG1646803	2q32.2	-1.34111	-1.09386	-1.34111	-1.09386
NM_001042483	NUPR1	nuclear protein 1	16p11.2	-1.34738	-1.22922	-1.34738	-1.22922
NM_015230	CENTD1	centaurin, delta 1	4p14	-1.34777	-1.58241	-1.34777	-1.58241
NM_176816	CCDC125	coiled-coil domain containing 125	5q13.2	-1.34866	-1.32464	-1.34866	-1.32464
NR_002744	SNORD49A	small nucleolar RNA, C	D box 49A	-1.35822	-1.2679	-1.35822	-1.2679
NM_018427	RRN3	RRN3 RNA polymerase I transcription factor homolog (S. cerevisiae)	16p12	-1.36291	-1.44981	-1.36291	-1.44981
NM_003622	PPFIBP1	PTPRF interacting protein, binding protein 1 (liprin beta 1)	12p11.23-p11.22	-1.36462	-1.45047	-1.36462	-1.45047
NM_018659	CYTL1	cytokine-like 1	4p16-p15	-1.36686	-1.29473	-1.36686	-1.29473
NM_001014796	DDR2	discoidin domain receptor tyrosine kinase 2	1q23.3	-1.36795	-1.39301	-1.36795	-1.39301
NM_015150	RFTN1	raftlin, lipid raft linker 1	3p24.3	-1.37996	-1.65949	-1.37996	-1.65949
NM_002991	CCL24	chemokine (C-C motif) ligand 24	7q11.23	-1.38691	-1.30339	-1.38691	-1.30339
NM_021830	C10orf2	chromosome 10 open reading frame 2	10q23.3-q24.3	-1.4014	-1.63616	-1.4014	-1.63616
ENST00000289433	FAM86C	family with sequence similarity 86, member C	11q13.4	-1.40363	-1.33001	-1.40363	-1.33001
NM_002615	SERPINF1	serpin peptidase inhibitor, clade F (alpha-2 antiplasmin, pigment epithelium derived factor), member 1	17p13.1	-1.40903	-1.63197	-1.40903	-1.63197
NM_001018111	PODXL	podocalyxin-like	7q32-q33	-1.42408	-1.30218	-1.42408	-1.30218
NM_001148	ANK2	ankyrin 2, neuronal	4q25-q27	-1.4261	-1.37678	-1.4261	-1.37678
NM_016108	AIG1	androgen-induced 1	6q24.2	-1.42861	-1.17396	-1.42861	-1.17396
NM_201555	FHL2	four and a half LIM domains 2	2q12-q14	-1.43358	-1.3838	-1.43358	-1.3838
NM_017581	CHRNA9	cholinergic receptor, nicotinic, alpha 9	4p14	-1.44598	-1.67824	-1.44598	-1.67824
NM_004184	WARS	tryptophanyl-tRNA synthetase	14q32.31	-1.4477	-1.43376	-1.4477	-1.43376
NR_003044	SNORD50B	small nucleolar RNA, C	D box 50B	-1.4525	-1.34315	-1.4525	-1.34315
ENST00000369381	LOC375010	hypothetical LOC375010	1q12	-1.46189	-1.45012	-1.46189	-1.45012
NM_005628	SLC1A5	solute carrier family 1 (neutral amino acid transporter), member 5	19q13.3	-1.46723	-1.75417	-1.46723	-1.75417
ENST00000368864	BXDC1	brix domain containing 1	6q21	-1.47385	-1.63173	-1.47385	-1.63173
NM_005328	HAS2	hyaluronan synthase 2	8q24.12	-1.48127	-1.06319	-1.48127	-1.06319
NM_006290	TNFAIP3	tumor necrosis factor, alpha-induced protein 3	6q23	-1.48673	-1.61706	-1.48673	-1.61706
BC072452	FAM107B	family with sequence similarity 107, member B	10p13	-1.49277	-1.90141	-1.49277	-1.90141
NM_032867	MICALCL	MICAL C-terminal like	11p15.3	-1.49359	-2.14933	-1.49359	-2.14933
NR_000014	SNORD42A	small nucleolar RNA, C	D box 42A	-1.49722	-1.53153	-1.49722	-1.53153
NM_002948	RPL15	ribosomal protein L15	3p24.2	-1.49846	-1.65406	-1.49846	-1.65406
NM_001077394	DPH5	DPH5 homolog (S. cerevisiae)	1p21.2	-1.50899	-1.15883	-1.50899	-1.15883
NM_003998	NFKB1	nuclear factor of kappa light polypeptide gene enhancer in B-cells 1 (p105)	4q24	-1.51367	-1.37126	-1.51367	-1.37126
NM_182767	SLC6A15	solute carrier family 6, member 15	12q21.3	-1.52196	-1.51524	-1.52196	-1.51524
NM_080588	PTPN7	protein tyrosine phosphatase, non-receptor type 7	1q32.1	-1.52285	-1.97867	-1.52285	-1.97867
NM_019014	POLR1B	polymerase (RNA) I polypeptide B, 128kDa	2q13	-1.52784	-1.37848	-1.52784	-1.37848
AB048207	C5orf26	chromosome 5 open reading frame 26	5q21-q22	-1.53228	-1.37561	-1.53228	-1.37561
NM_014474	SMPDL3B	sphingomyelin phosphodiesterase, acid-like 3B	1p35.3	-1.53637	-1.07026	-1.53637	-1.07026
NM_004454	ETV5	ets variant gene 5 (ets-related molecule)	3q28	-1.54629	-1.35425	-1.54629	-1.35425
NM_001924	GADD45A	growth arrest and DNA-damage-inducible, alpha	1p31.2-p31.1	-1.55883	-1.4024	-1.55883	-1.4024
NM_032390	MKI67IP	MKI67 (FHA domain) interacting nucleolar phosphoprotein	2q14.3	-1.56288	-1.30203	-1.56288	-1.30203
NM_152271	LONRF1	LON peptidase N-terminal domain and ring finger 1	8p23.1	-1.57546	-1.63428	-1.57546	-1.63428
NM_054110	GALNTL2	UDP-N-acetyl-alpha-D-galactosamine:polypeptide N-acetylgalactosaminyltransferase-like 2	3p24.3	-1.5884	-1.41591	-1.5884	-1.41591
NM_004321	KIF1A	kinesin family member 1A	2q37.3	-1.58882	-1.59445	-1.58882	-1.59445
NR_002736	SNORD60	small nucleolar RNA, C	D box 60	-1.58925	-1.3758	-1.58925	-1.3758
NM_014685	HERPUD1	homocysteine-inducible, endoplasmic reticulum stress-inducible, ubiquitin-like domain member 1	16q12.2-q13	-1.5914	-1.14098	-1.5914	-1.14098
BC110898	C1orf181	chromosome 1 open reading frame 181	1p22.3	-1.60957	-1.35044	-1.60957	-1.35044
NM_014503	UTP20	UTP20, small subunit (SSU) processome component, homolog (yeast)	12q23	-1.60998	-1.08403	-1.60998	-1.08403
NM_002852	PTX3	pentraxin-related gene, rapidly induced by IL-1 beta	3q25	-1.61269	-1.31787	-1.61269	-1.31787
NM_017771	PXK	PX domain containing serine		-1.61309	-1.22432	-1.61309	-1.22432
NM_001550	IFRD1	interferon-related developmental regulator 1	7q22-q31	-1.61872	-1.61804	-1.61872	-1.61804
NM_015179	RRP12	ribosomal RNA processing 12 homolog (S. cerevisiae)	10q24.1	-1.63395	-1.69723	-1.63395	-1.69723
NM_017577	GRAMD1C	GRAM domain containing 1C	3q13.31	-1.64409	-1.57778	-1.64409	-1.57778
NM_005504	BCAT1	branched chain aminotransferase 1, cytosolic	12pter-q12	-1.65239	-1.13927	-1.65239	-1.13927
NM_005582	CD180	CD180 molecule	5q12	-1.65383	-1.98199	-1.65383	-1.98199
NM_001085441	GAGE13	G antigen 13	Xp11.23	-1.65513	-1.81747	-1.65513	-1.81747
NM_198179	GPR103	G protein-coupled receptor 103	4q27	-1.65932	-1.02804	-1.65932	-1.02804
NM_145650	MUC15	mucin 15, cell surface associated	11p14.3	-1.66507	-2.34728	-1.66507	-2.34728
NM_002053	GBP1	guanylate binding protein 1, interferon-inducible, 67kDa	1p22.2	-1.66753	-1.22164	-1.66753	-1.22164
NM_025195	TRIB1	tribbles homolog 1 (Drosophila)	8q24.13	-1.6679	-1.83308	-1.6679	-1.83308
NM_001165	BIRC3	baculoviral IAP repeat-containing 3	11q22	-1.67198	-1.36711	-1.67198	-1.36711
NM_021101	CLDN1	claudin 1	3q28-q29	-1.68934	-2.04479	-1.68934	-2.04479
NM_004369	COL6A3	collagen, type VI, alpha 3	2q37	-1.69847	-1.92762	-1.69847	-1.92762
NM_001474	GAGE4	G antigen 4	Xp11.4-p11.2	-1.71234	-1.88496	-1.71234	-1.88496
NM_030674	SLC38A1	solute carrier family 38, member 1	12q13.11	-1.71875	-1.53709	-1.71875	-1.53709
NM_032169	ACAD11	acyl-Coenzyme A dehydrogenase family, member 11	3q22.1	-1.72286	-1.05659	-1.72286	-1.05659
NM_001002236	SERPINA1	serpin peptidase inhibitor, clade A (alpha-1 antiproteinase, antitrypsin), member 1	14q32.1	-1.74703	-1.12682	-1.74703	-1.12682
ENST00000378760	DUX4	double homeobox, 4	4q35	-1.75904	-2.00255	-1.75904	-2.00255
NM_001079675	ETV4	ets variant gene 4 (E1A enhancer binding protein, E1AF)	17q21	-1.76625	-1.44427	-1.76625	-1.44427
NM_144975	SLFN5	schlafen family member 5	17q12	-1.76768	-2.37881	-1.76768	-2.37881
NM_001006657	WDR35	WD repeat domain 35	2p24.1	-1.77032	-1.25302	-1.77032	-1.25302
NM_000189	HK2	hexokinase 2	2p13	-1.77108	-1.25778	-1.77108	-1.25778
NR_015366	LOC388796	hypothetical LOC388796	20q11.23	-1.77836	-1.55122	-1.77836	-1.55122
NM_001561	TNFRSF9	tumor necrosis factor receptor superfamily, member 9	1p36	-1.80056	-1.92086	-1.80056	-1.92086
NM_001554	CYR61	cysteine-rich, angiogenic inducer, 61	1p31-p22	-1.81426	-1.89993	-1.81426	-1.89993
NM_171998	RAB39B	RAB39B, member RAS oncogene family	Xq28	-1.83228	-2.00687	-1.83228	-2.00687
NM_032194	BXDC1	brix domain containing 1	6q21	-1.89986	-1.99151	-1.89986	-1.99151
NM_005213	CSTA	cystatin A (stefin A)	3q21	-1.90162	-1.87712	-1.90162	-1.87712
NM_001964	EGR1	early growth response 1	5q31.1	-1.90263	-1.92569	-1.90263	-1.92569
NM_016269	LEF1	lymphoid enhancer-binding factor 1	4q23-q25	-1.90634	-1.79544	-1.90634	-1.79544
NM_021238	FAM60A	family with sequence similarity 60, member A	12p11	-1.93738	-2.10634	-1.93738	-2.10634
NM_022451	NOC3L	nucleolar complex associated 3 homolog (S. cerevisiae)	10q23.33	-1.93809	-1.93731	-1.93809	-1.93731
NM_023070	ZNF643	zinc finger protein 643	1p34.2	-1.93836	-2.03478	-1.93836	-2.03478
NM_004438	EPHA4	EPH receptor A4	2q36.1	-1.95532	-1.8739	-1.95532	-1.8739
NM_033515	ARHGAP18	Rho GTPase activating protein 18	6q22.33	-2.004	-1.81178	-2.004	-1.81178
NM_207355	A26B1	ANKRD26-like family B, member 1	15q11.2	-2.02941	-1.74584	-2.02941	-1.74584
NM_000050	ASS1	argininosuccinate synthetase 1	9q34.1	-2.05269	-1.78387	-2.05269	-1.78387
NM_002145	HOXB2	homeobox B2	17q21-q22	-2.07338	-2.17831	-2.07338	-2.17831
NM_014143	CD274	CD274 molecule	9p24	-2.08852	-1.6942	-2.08852	-1.6942
NM_031479	INHBE	inhibin, beta E	12q13.3	-2.09398	-2.65718	-2.09398	-2.65718
NM_019113	FGF21	fibroblast growth factor 21	19q13.1-qter	-2.15342	-2.24583	-2.15342	-2.24583
NM_000212	ITGB3	integrin, beta 3 (platelet glycoprotein IIIa, antigen CD61)	17q21.32	-2.16014	-2.08493	-2.16014	-2.08493
NM_014331	SLC7A11	solute carrier family 7, (cationic amino acid transporter, y+ system) member 11	4q28-q32	-2.16712	-1.7147	-2.16712	-1.7147
NM_001105206	LAMA4	laminin, alpha 4	6q21	-2.23032	-1.38071	-2.23032	-1.38071
NM_004460	FAP	fibroblast activation protein, alpha	2q23	-2.26501	-2.68958	-2.26501	-2.68958
NM_173553	TRIML2	tripartite motif family-like 2	4q35.2	-2.28449	-3.03948	-2.28449	-3.03948
NM_001552	IGFBP4	insulin-like growth factor binding protein 4	17q12-q21.1	-2.30429	-2.35047	-2.30429	-2.35047
NM_021158	TRIB3	tribbles homolog 3 (Drosophila)	20p13-p12.2	-2.32639	-2.35291	-2.32639	-2.35291
NM_002467	MYC	v-myc myelocytomatosis viral oncogene homolog (avian)	8q24.21	-2.35845	-2.98702	-2.35845	-2.98702
NM_058229	FBXO32	F-box protein 32	8q24.13	-2.46455	-2.25957	-2.46455	-2.25957
NM_004877	GMFG	glia maturation factor, gamma	19q13.2	-2.54642	-2.63723	-2.54642	-2.63723
NM_001034173	ALDH1L2	aldehyde dehydrogenase 1 family, member L2	12q23.3	-2.60735	-2.86196	-2.60735	-2.86196
XR_017256	LOC340274	similar to argininosuccinate synthase	7p15.3	-2.71056	-3.02509	-2.71056	-3.02509
BC004336	C12orf39	chromosome 12 open reading frame 39	12p12.1	-2.72245	-2.92431	-2.72245	-2.92431
NM_000129	F13A1	coagulation factor XIII, A1 polypeptide	6p25.3-p24.3	-2.81139	-2.55491	-2.81139	-2.55491
NM_144649	TMEM71	transmembrane protein 71	8q24.22	-2.85424	-2.54219	-2.85424	-2.54219
NM_002982	CCL2	chemokine (C-C motif) ligand 2	17q11.2-q12	-3.01985	-1.4332	-3.01985	-1.4332
NM_004994	MMP9	matrix metallopeptidase 9 (gelatinase B, 92kDa gelatinase, 92kDa type IV collagenase)	20q11.2-q13.1	-3.4001	-3.26972	-3.4001	-3.26972
NM_000521	HEXB	hexosaminidase B (beta polypeptide)	5q13	-3.94467	-3.78143	-3.94467	-3.78143
NM_001992	F2R	coagulation factor II (thrombin) receptor	5q13	-4.04515	-4.08031	-4.04515	-4.08031

## Sheet: S2
Group	Function	PV	No. genes	Genes
*Organismal Functions	healing	5.42E-08 - 4.70E-03	11	CYR61, DRD5, DYSF, EREG, FHL2, HBEGF, ITGB3, LOX, MMP9, MYC, PLAU
**GO:0009611~response to wounding		0.000212	20	CCL2, F2R, TNFAIP6, SERPINA1, C3AR1, ID3, F13A1, NFKB1, CCL24, ITGB3, CLU, PLAU, FOS, PTX3, CYP4F11, CD180, DRD5, HBEGF, IGFBP4, ITGA2,
**GO:0008610~lipid biosynthetic process		0.000766	14	HMGCR, HMGCS1, B3GNT5, C14orf1, EBP, HEXB, HSD17B3, HSD17B7, MVK, OLAH, PCYT2, SGMS2, SC4MOL, SC5DL
*Cellular movement	cell movement, chemotaxis, homing, intravasation, invasion, migration	1.58E-06 - 8.04E-03	52	CCL2, CCL24, CLU, CNN1, CYR61, DDR2, DNMBP, DPYSL2, DRD1, DRD5, EGFR, EGR1, ETV4, ETV5, F2R, FAP, FHL2, FOS, GADD45A, GCNT1, HAS2, HBEGF, HMGCR, HOXB2, ID3, IGF2, IGFBP4, IL32, ITGA2, ITGB3, LCP1, LOX, MAP1B, MAP3K14, MMP9, MYC, NFATC2, NFKB1, NOLC1, PBK, PLAU, PODXL, S100A2, SDC2, SEMA3C, SERPINA1, SOCS3, TNFAIP3, TRIB1, TUBB2C, WARS, YARS
*Cell-To-Cell Signaling and Interaction	attachment, recruitment, activation, adhesion, penetration	1.09E-05 - 8.36E-03	30	CCL2, C3AR1, CCL24, CLU, CD180, CYR61, EGFR,EGR1, EGR2, F2R, FOS, HBEGF, HSPA1A F13A1, GCNT1, ID3, IGF2, ITGA2, ITGB3, KRT8, LOX, MMP9, NFATC2, NFKB1, PLAU, PODXL RELB, SDC2, SLC7A2, TNFRSF9
*Cell cycle	cell division process, cell stage, interphase, mitosis, senescence	5.60E-05 - 7.53E-03	25	ATR, CD180, CD274, CENPI, CYR61, DDR2, EGFR, EGR1, EREG, FOS, GADD45A, HAS2, HSPA1A, ID3, IGF2, ITGA2, LEF1, MMP9, MYC, NFATC2, NFKB1, PLAC8, PLAU, PPP1R15A ,SDC2
*DNA replication, recombination and repair	synthesis, metabolism of DNA	1.23E-04 - 6.94E-03	24	ATR,BNIP3, CD180, CLU, CYR61, EGFR, EREG, F2R, FOS, HBEGF, HSPA1A, ID3, IGF2, IGFBP4, INHBE, ITGB3 KRT8, MYC, NFKB1, PIK3R3, RGNEF, SALL2, SERPINA1, SOCS3
* based on 'Ingenuity' analysis
** based on 'DAVID' analysis
